# Supplementary material for: Non-Oxidative Propane Dehydrogenation on CrOx-ZrO2-SiO2 Catalyst Prepared by One-Pot Template-Assisted Method
Source: Molecules. 2022 Sep 18;27(18):6095. doi: 10.3390/molecules27186095 (PMC9501860; doi:10.3390/molecules27186095)
Supplement: Supplementary file 1 [file molecules-27-06095-s001.zip]

Archive with 1 entries (1 files):
- molecules-1893762-supplementary.pdf
